# Supplementary material for: Primary Intrathoracic Synovial Sarcoma: An Analysis of Outcomes of This Rare Disease
Source: Cancers (Basel). 2025 Feb 22;17(5):745. doi: 10.3390/cancers17050745 (PMC11898520; doi:10.3390/cancers17050745)
Supplement: Supplementary file 1 [file cancers-17-00745-s001.zip]

Archive with 1 entries (1 files):
- cancers-3431206-supplementary.pdf
